# Supplementary material for: Comparative 1H NMR-Based Chemometric Evaluations of the Time-Dependent Generation of Aldehydic Lipid Oxidation Products in Culinary Oils Exposed to Laboratory-Simulated Shallow Frying Episodes: Differential Patterns Observed for Omega-3 Fatty Acid-Containing Soybean Oils
Source: Foods. 2021 Oct 17;10(10):2481. doi: 10.3390/foods10102481 (PMC8535530; doi:10.3390/foods10102481)
Supplement: Supplementary file 1 [file foods-10-02481-s001.zip]

Archive with 1 entries (1 files):
- foods-1353814-supplementary.pdf
